# Supplementary material for: NADPH Oxidase 5 (NOX5) Overexpression Promotes Endothelial Dysfunction via Cell Apoptosis, Migration, and Metabolic Alterations in Human Brain Microvascular Endothelial Cells (hCMEC/D3)
Source: Antioxidants (Basel). 2022 Oct 29;11(11):2147. doi: 10.3390/antiox11112147 (PMC9686921; doi:10.3390/antiox11112147)
Supplement: Supplementary file 1 [file antioxidants-11-02147-s001.zip]

Archive with 1 entries (1 files):
- antioxidants-1993861-Supplementary.pdf
